# Supplementary material for: Rutin Promotes Pancreatic Cancer Cell Apoptosis by Upregulating miRNA-877-3p Expression
Source: Molecules. 2022 Mar 31;27(7):2293. doi: 10.3390/molecules27072293 (PMC9000526; doi:10.3390/molecules27072293)
Supplement: Supplementary file 1 [file molecules-27-02293-s001.zip]

Archive with 1 entries (1 files):
- molecules-1594527-supplementary.pdf
